# Supplementary material for: Effects of religion, politics and distance to providers on HPV vaccine attitudes and intentions of parents in rural Utah
Source: PLoS One. 2024 Oct 23;19(10):e0312549. doi: 10.1371/journal.pone.0312549 (PMC11498715; doi:10.1371/journal.pone.0312549)
Supplement: S1 Data — (XLSX) [file pone.0312549.s002.xlsx]

## Sheet: numberswapped (2)
q63	q1	q2	q15	q68	q3	q4	q5	q6	q7	q8	q9	q10	q11	q12	q69	q13	q14	q16	q18	q71	q60_1	q60_2	q60_3	q60_4	q60_5	q60_6	q60_7	q60_8	q61_1	q61_2	q61_3	q61_4	q61_5	q62_1	q62_2	q62_3	q62_4	q62_5	q19	q20	q21	q22	q23	q24	q25_1	q25_2	q25_3	q25_4	q25_5
1	1	1	12	4	4	5	2	6	2	5	4	8	2	5	5	5	2	1	1		4	4	4	4	4	4	4	4	5	5	4	2	1	5	4	7	4	4	1	4	1	1	1	2	4	4	2	4	3
1	1	1	3	4	3	3	2	6	2	5	3	8	3	5	5	5	2	1	1		4	3	4	4	3	3	4	5	5	5	5	4	2	4	4	7	4	4	2	5	2	1	1	1	5	4	2	5	4
1	1	1	3	4	4	3	2	6	2	5	2	8	3	6	6	5	2	1	1		5	5	4	4	4	5	5	4	5	5	5	5	5	6	4	7	4	3	1	4	2	1	1	1	4	2	2	4	4
1	1	1	3	4	3	3	2	6	2	5	3	8	2	7	7	7	2	1	1		5	4	4	4	3	3	2	2	4	4	5	4	4	2	4	5	4	2	1	4	1	1	1	1	4	4	4	4	4
1	1	1	3	4	3	3	2	6	2	4	3	8	3	4	4	4	7	2	1		4	4	1	1	1	2	2	1	3	4	4	4	2	1	1	1	1	1	3	5	1	2	2	2	4	4	4	4	4
1	1	1	23	4	6	5	2	6	2	3	3	8	2	6	6	5	2	1	1		5	5	4	4	2	4	4	2	1	2	2	4	1	7	4	7	4	4	1	5	1	1	1	1	5	5	1	2	5
1	1	1	3	4	3	3	2	6	2	5	2	8	3	3	3	3	7	1	1		2	3	2	2	2	4	4	2	2	4	4	2	4	1	1	1	1	1	2	5	1	2	3	1	4	4	2	3	3
1	1	1	3	4	5	3	2	6	2	5	4	8	2	6	6	6	2	2	1		4	4	4	4	4	4	4	4	4	4	3	4	3	5	4	6	4	3	2	2	2	1	1	1	4	4	4	2	4
1	1	1	3	4	4	4	2	6	2	5	3	8	2	6	6	6	2	2	1		4	4	3	3	2	3	2	2	2	3	3	4	2	5	4	7	4	4	1	4	1	1	1	1	3	4	3	3	3
1	1	1	7	1	4	4	2	6	2	5	5	1	2	3	2	2	2	2	1	1	5	4	5	4	5	5	4	4	5	4	1	4	2	4	3	7	3	3	2	5	2	2	1	1	3	4	4	4	4
1	1	1	9	2	3	3	1	6	2	5	5	1	1	1	2	2	2	2	1	1	5	4	4	5	4	4	4	4	4	5	2	4	2	5	3	7	4	4	2	5	2	2	1	1	4	4	4	3	4
1	1	1	22	4	3	3	2	6	2	5	4	1	2	2	2	2	2	2	1	1	4	5	4	4	4	4	5	4	4	5	2	5	2	5	4	7	2	2	2	4	2	3	2	1	4	3	4	4	4
1	1	1	14	2	4	3	2	6	2	6	6	1	1	5	5	6	2	2	1	4	5	4	4	4	3	4	4	4	5	5	2	3	1	3	4	3	3	3	2	3	2	3	1	2	4	2	4	4	4
1	1	1	15	2	3	3	2	6	2	6	4	1	1	6	5	7	2	2	1	1	5	5	4	5	4	4	5	4	4	5	4	3	4	3	4	3	3	2	2	4	2	3	2	1	4	3	4	4	4
1	1	1	17	1	4	3	2	6	2	5	5	3	1	6	5	5	2	2	1	1	5	5	4	4	5	4	5	4	4	5	4	3	4	6	4	7	3	3	2	4	1	3	1	2	4	3	4	4	4
1	1	1	23	3	2	4	2	6	2	5	4	2	3	1	1	1	7	2	1	1	3	2	2	3	3	5	5	2	4	5	3	4	5	1	1	1	1	1	3	5	3	4	2	1	4	4	1	5	4
1	1	1	3	2	2	2	2	3	1	3	3	1	1	4	3	4	2	1	1	1	2	3	2	3	3	3	3	2	5	4	3	3	3	3	2	6	6	6	3	5	1	1	1	1	4	3	4	3	4
1	1	1	1	4	3	4	2	6	2	3	4	4	2	6	6	2	2	2	1	1	5	5	5	5	5	5	5	5	5	5	1	5	2	7	4	7	5	5	2	4	1	1	1	1	4	1	5	5	2
1	1	1	8	2	3	3	2	6	2	4	2	1	3	3	3	3	7	2	1	1	2	4	3	4	2	3	4	3	2	4	2	3	3	1	1	6	1	1	1	4	2	3	3	1	1	2	1	3	3
1	1	1	1	4	4	4	2	6	2	4	4	3	1	6	2	2	2	2	1	1	4	5	5	5	5	5	5	5	5	5	1	5	2	7	5	7	4	6	2	5	2	1	1	1	5	2	4	5	2
1	1	1	9	2	3	3	2	6	2	5	4	2	1	6	5	1	2	2	1	1	5	5	5	5	5	5	5	5	5	3	2	2	2	3	4	5	6	3	1	5	1	1	1	1	4	5	2	5	4
1	1	1	10	5	2	3	2	4	3	3	2	2	3	4	3	4	2	2	1	1	2	3	4	3	4	5	3	2	3	5	3	3	1	6	5	6	5	5	2	5	3	1	2	1	2	3	4	3	2
1	1	1	1	5	4	4	2	6	4	4	4	3	2	2	2	2	2	2	1	1	5	5	5	5	5	5	5	5	5	5	1	5	3	7	5	7	4	4	1	5	1	1	1	1	5	5	3	5	2
1	1	1	21	4	4	4	2	6	2	6	4	3	3	3	5	3	2	2	1	1	5	5	4	4	4	4	4	4	4	4	4	3	4	4	4	5	4	2	3	5	1	1	1	2	4	4	4	4	5
1	1	1	10	2	2	3	2	3	2	4	2	1	2	4	3	3	7	2	1	1	2	4	3	5	2	4	3	4	3	4	4	2	2	1	1	1	3	1	2	3	2	1	1	1	4	3	4	5	4
1	1	1	7	5	4	4	2	6	2	4	3	2	2	5	6	5	7	2	1	1	5	4	4	2	4	2	2	2	4	4	4	4	3	1	1	3	1	1	3	5	1	2	1	1	5	5	4	5	4
1	1	1	1	5	2	3	2	6	1	3	4	3	1	2	2	2	2	1	1	1	5	5	5	5	5	5	5	5	5	5	2	5	4	7	4	7	4	4	2	5	1	1	1	1	5	5	2	5	3
1	1	1	9	2	4	4	2	6	2	5	3	2	1	6	6	2	2	1	1	1	4	5	4	3	4	5	3	4	5	5	2	3	4	7	5	3	5	7	2	3	4	2	3	5	1	2	3	2	4
1	1	1	27	4	3	3	1	6	2	5	3	1	1	5	5	3	5	2	1	4	5	5	5	5	5	5	5	5	5	5	1	1	1	4	4	4	4	4	2	4	2	2	2	2	3	2	4	2	2
1	1	1	9	2	3	4	2	3	2	5	3	2	1	5	6	3	2		1	1	5	4	5	4	5	3	3	4	5	4	4	4	2	2	5	6	5	6	1	4	2	1	2	1	2	3	2	3	4
1	1	1	15	2	3	3	1	3	2	3	2	2	2	3	5	1	2	2	1	1	4	4	4	5	3	3	3	3	4	4	1	3	2	6	4	6	3	3	2	5	2	2	1	1	2	3	3	3	3
1	1	1	5	2	3	2	2	3	4	4	3	2	2	2	2	4	2	2	1	1	3	3	4	3	2	5	3	3	4	5	3	1	1	1	1	6	2	5	1	3	2	2	1	1	4	3	1	2	3
1	1	1	13	2	2	3	1	6	2	3	3	1	2	2	4	5	2	2	1	1	3	5	4	4	4	3	5	2	4	5	3	1	2	5	6	7	6	6	2	4	3	2	1	1	3	5	2	3	4
1	1	1	27	5	2	4	1	6	2	5	4	2	2	7	6	6	2	2	1	3	5	5	5	4	5	5	5	5	5	5	1	5	5	7	5	7	7	7	1	5	1	3	3	1	5	4	1	5	5
1	1	1	9	2	3	3	1	6	2	3	2	2	2	3	3	4	2	2	1	1	3	3	4	2	4	4	3	2	4	4	2	2	1	1	1	6	3	2	1	5	1	1	1	1	4	3	4	4	4
1	1	1	4	2	2	3	2	6	2	3	3	1	2	3	4	2	2	2	1	1	4	4	3	4	3	4	5	4	3	3	1	2	3	2	4	3	5	3	2	5	1	1	1	1	4	4	2	5	4
1	1	1	3	2	2	2	1	3	2	5	2	6	1	4	4	4	2	1	1	1	4	4	4	4	5	5	5	5	4	4	2	1	1	2	4	5	5	5	2	5	1	2	2	1	3	3	2	3	4
1	1	1	9	1	2	3	1	6	2	5	3	2	3	3	2	4	2	2	1	1	5	4	4	5	4	5	5	4	5	5	2	4	2	5	4	6	3	3	1	5	1	1	1	1	5	4	1	4	4
1	1	1	1	5	4	3	2	6	2	3	3	4	2	2	2	2	2	2	1	1	5	5	5	5	5	5	5	5	5	5	2	5	2	7	4	7	4	4	2	5	1	1	1	1	5	5	2	4	1
1	1	1	21	5	3	4	1	3	2	5	3	1	1	1	2	2	2	2	1	1	5	5	4	5	5	4	4	4	5	5	4	1	1	4	3	5	3	3	2	4	2	1	1	1	5	4	1	2	5
1	1	1	9	2	3	4	1	6	2	5	5	1	3	3	6	4	2	2	1	1	5	4	5	4	5	3	4	3	4	2	2	1	2	4	4	5	4	5	1	5	1	3	2	1	5	4	2	4	3
1	1	1	8	5	2	4	1	6	2	5	3	1	1	6	6	7	4	2	1	3	5	4	5	5	5	5	3	4	5	5	2	3	2	6	6	6	7	7	1	5	1	4	3	1	4	5	1	5	5
1	1	1	1	5	3	3	2	6	2	3	3	4	1	2	2	2	2	2	1	1	5	5	5	5	5	5	5	5	5	5	2	2	2	7	7	7	7	6	2	5	1	1	1	1	2	5	2	4	4
1	1	1	15	2	3	5	2	6	2	5	5	2	2	2	2	2	2	1	1	1	5	4	5	4	5	4	5	4	4	5	2	3	1	4	6	4	5	6	2	4	1	2	2	1	5	5	1	5	5
1	1	1	8	4	3	4	1	6	2	6	3	1	1	2	2	2	2	2	1	1	5	5	5	5	5	4	5	5	5	5	3	5	4	5	4	7	4	4	1	5	1	1	1	1	4	5	3	5	2
1	1	1	5	3	3	4	2	5	2	5	5	1	2	4	3	4	2	2	1	1	5	4	3	5	4	3	4	5	4	5	3	2	1	6	4	4	3	5	2	5	1	1	2	1	5	4	1	4	3
1	1	1	15	2	3	4	1	6	2	4	2	2	2	3	2	3	2	2	1	1	2	3	4	4	3	3	3	2	2	4	3	3	2	6	3	5	4	2	1	5	1	1	1	1	3	4	2	4	4
1	1	1	22	4	3	4	1	2	2	5	4	1	1	6	6	1	5	2	1	1	3	4	4	5	4	5	4	4	4	5	3	2	4	4	6	6	7	6	2	2	1	1	2	1	5	3	1	5	5
1	1	1	8	3	4	4	2	6	2	4	3	1	3	2	3	4	2	2	1	1	4	2	2	4	3	4	2	2	4	5	2	2	2	1	2	7	2	1	1	5	1	2	1	1	3	4	2	3	3
1	1	1	13	1	3	2	1	6	2	5	2	2	2	2	2	2	2	1	1	1	4	4	5	5	5	4	4	5	4	4	1	2	1	4	6	5	4	6	1	5	1	3	3	4	4	5	2	5	4
1	1	1	4	2	3	3	1	3	2	3	2	3	1	2	2	2	2	2	1	1	5	5	5	5	4	4	4	4	5	4	2	2	1	4	4	5	5	4	2	4	2	1	3	1	4	4	2	4	4
1	1	1	22	2	2	4	1	4	2	5	5	1	3	4	4	6	2	2	1	1	4	5	4	5	4	5	4	4	4	1	1	4	3	6	4	6	4	4	1	5	1	1	2	1	5	5	1	4	4
1	1	1	7	2	3	2	2	4	2	3	2	2	2	2	2	3	2	2	1	1	4	4	3	3	4	5	2	3	5	4	3	2	1	4	6	6	4	2	1	5	1	1	1	1	4	4	3	1	3
1	1	1	11	2	4	3	1	6	3	5	2	3	3	3	4	2	7	2	1	1	3	4	3	4	4	5	5	3	5	4	3	1	3	1	1	7	2	1	1	5	1	1	1	1	4	3	3	2	4
1	1	1	11	2	4	4	2	6	2	5	5	2	2	2	5	3	2	2	1	1	5	4	3	4	3	4	3	4	4	3	2	1	2	4	6	5	4	6	2	5	1	1	2	1	4	4	1	4	4
1	1	1	2	3	2	4	1	6	2	6	3	1	1	1	1	1	2	2	1	1	5	5	5	5	5	5	5	5	5	5	4	5	5	4	4	7	6	3	1	5	1	1	1	1	5	5	3	5	1
1	1	1	4	2	4	4	1	3	2	4	2	1	1	6	5	5	2	1	1	1	4	3	4	4	4	5	4	3	5	5	3	2	1	5	5	5	6	6	2	5	1	1	1	1	5	4	3	4	4
1	1	1	28	4	4	3	2	6	2	5	3	1	2	6	7	6	2	1	1	1	5	4	2	4	2	4	4	1	5	5	5	3	5	5	4	5	4	4	1	5	1	1	1	1	4	4	1	5	3
1	1	1	14	1	3	5	1	6	2	4	3	1	1	4	4	4	2	2	1	1	4	3	4	4	3	4	3	3	3	3	1	3	2	5	4	6	3	3	1	5	1	2	2	2	4	4	3	4	3
1	1	1	3	2	3	4	2	6	1	3	2	2	2	3	4	2	2	2	1	1	4	3	5	3	5	3	5	5	5	3	2	2	1	1	6	6	5	6	2	5	1	1	1	1	2	2	1	1	4
1	1	1	11	4	4	5	2	3	2	4	2	1	2	6	6	6	2	1	1	1	5	4	4	4	3	4	4	4	4	4	2	2	2	6	4	4	5	4	2	5	1	1	2	2	5	5	1	4	5
1	1	1	10	5	3	4	2	6	2	4	2	2	2	6	6	6	2	2	1	1	5	5	4	4	4	4	5	3	5	3	3	1	3	7	5	6	4	7	2	3	1	2	3	1	5	1	2	4	3
1	1	1	7	2	3	3	1	3	2	5	3	2	1	4	3	6	2	2	1	1	5	3	4	4	5	5	4	5	5	3	3	5	1	5	2	4	6	6	1	4	1	1	1	4	2	5	2	3	3
1	1	1	28	4	4	3	1	6	2	5	4	1	2	6	6	6	2	1	1	4	4	4	3	3	2	2	2	2	3	4	5	3	4	4	4	5	4	3	3	3	1	1	1	1	3	3	3	4	4
1	1	1	17	4	2	2	2	4	1	3	2	3	2	5	5	5	2	2	1	1	4	4	4	4	4	4	5	5	5	5	1	4	1	4	2	5	3	2	2	5	1	2	2	1	4	5	1	5	4
1	1	1	27	2	3	3	1	6	2	5	5	1	1	2	3	3	7	1	1	1	5	5	4	4	4	4	4	5	4	5	4	4	5	1	1	2	2	1	1	5	1	3	2	1	4	5	4	5	4
1	1	1	22	5	3	3	1	3	2	5	3	1	1	1	1	1	2	2	1	1	4	4	4	4	4	4	4	4	4	4	2	2	1	7	4	7	3	3	3	5	1	1	3	1	4	4	3	3	4
1	1	1	27	2	3	3	2	3	2	5	3	2	2	2	2	1	2	2	1	2	4	3	3	4	3	3	3	3	4	3	3	3	3	4	3	4	5	5	2	4	3	3	3	3	3	3	4	3	3
1	1	1	3	4	4	4	1	6	2	5	4	2	2	6	2	6	2	2	1	3	5	5	5	5	5	5	5	5	5	5	5	5	5	6	2	7	4	4	1	5	1	1	2	1	4	5	4	4	4
1	1	1	7	2	4	3	1	3	2	3	2	4	2	5	6	2	2	1	1	1	5	5	5	5	4	4	5	4	4	5	2	2	2	4	4	6	4	4	1	5	1	2	4	2	5	4	4	3	4
1	1	1	4	4	5	5	1	6	2	6	5	7	1	2	2	2	4	2	1	4	5	5	5	5	5	5	5	5	5	5	2	4	1	5	3	7	3	3	1	5	1	1	1	1	5	5	3	4	5
1	1	1	14	2	3	3	2	6	2	3	4	2	2	6	6	6	2	2	1	1	5	4	3	4	3	4	5	4	4	3	1	3	2	6	4	5	5	6	2	4	2	1	1	1	2	4	1	4	5
1	1	1	21	4	4	5	2	7	3	5	4	1	2	5	5	5	7	2	1	3	5	5	5	5	5	5	5	5	5	4	2	4	1	2	1	6	2	1	2	5	1	2	2	1	5	5	4	4	5
1	1	1	15	1	2	3	1	3	2	4	4	2	2	5	5	5	2	1	1	1	4	3	2	3	4	3	3	4	4	3	3	2	3	3	4	3	4	4	2	3	2	3	2	3	3	4	3	4	3
1	1	1	15	5	3	4	1	6	2	5	3	1	1	2	1	1	2	2	1	1	4	4	4	5	5	4	5	5	4	5	1	1	1	3	3	3	3	3	2	4	2	1	1	2	5	5	1	5	5
1	1	1	27	2	2	3	2	3	2	5	5	1	2	2	3	3	2	1	1	1	4	5	3	4	4	2	4	5	4	5	4	2	2	4	4	6	5	3	2	5	1	3	3	1	4	5	3	4	4
1	1	1	16	4	4	3	2	1	2	3	3	2	2	6	2	3	5	2	1	1	5	5	4	2	4	4	2	4	5	5	2	2	4	5	4	6	3	4	1	5	2	2	2	1	2	4	1	2	2
1	1	1	3	1	2	1	1	6	2	5	2	1	2	6	6	6	2	1	1	1	5	5	5	5	5	5	5	4	5	5	1	1	1	2	7	7	6	7	1	5	1	1	1	1	5	5	1	5	5
1	1	1	16	4	3	1	1	3	2	3	3	4	3	4	4	4	7	1	1	1	5	5	4	4	3	4	5	4	5	3	4	4	2	1	2	1	1	2	2	4	4	3	3	1	3	2	4	3	2
1	1	1	2	2	3	5	1	1	2	6	3	1	3	5	5	5	2	1	1	1	4	3	4	4	3	3	4	3	3	4	3	2	3	5	4	7	4	4	2	3	3	2	2	3	3	3	2	3	3
1	1	1	23	2	3	4	1	6	2	5	3	1	1	2	2	2	2	2	1	1	4	5	5	4	4	5	5	5	5	4	4	2	4	5	4	6	5	3	1	4	1	2	3	1	5	4	5	4	5
1	1	1	28	1	3	4	1	6	2	6	5	1	1	2	2	2	2	2	1	4	4	4	4	4	4	4	4	4	5	5	3	5	4	5	4	7	4	3	3	4	2	2	3	1	4	4	2	4	4
1	1	1	27	4	3	4	1	6	2	5	3	3	2	1	1	1	2	2	1	4	5	5	2	2	4	5	4	2	5	5	4	2	3	3	4	6	3	3	2	4	1	2	3	1	5	4	5	4	5
1	1	1	27	4	4	4	1	6	2	5	3	1	1	2	6	2	2	2	1	1	5	5	4	2	2	5	5	2	5	4	3	2	4	3	4	6	2	3	1	4	1	2	3	1	5	4	5	5	4
1	1	1	10	1	4	5	2	3	2	4	4	1	2	2	2	2	3	2	1	1	4	3	3	4	5	5	3	3	4	3	2	3	3	4	6	5	4	4	2	4	2	2	1	3	4	3	3	4	3
1	1	1	2	3	2	3	2	6	2	6	4	2	4	1	1	1	2	2	1	1	5	5	4	4	5	5	5	5	5	5	4	2	4	5	4	7	3	3	1	5	1	1	3	1	5	5	5	5	5
1	1	1	27	1	3	3	1	6	2	5	3	1	3	2	1	4	2	2	1	1	4	4	4	3	3	4	4	4	5	3	2	4	4	5	5	5	4	3	2	5	1	2	2	1	4	4	3	4	4
1	1	1	2	3	4	5	1	4	2	4	3	5	3	4	4	4	4	1	1	1	3	4	3	3	3	3	3	3	3	4	2	2	3	5	5	4	2	4	1	5	2	2	2	3	3	3	2	3	3
1	1	1	28	1	3	4	2	6	2	5	5	1	1	2	2	6	2	1	1	1	4	5	5	4	5	4	4	5	5	3	3	2	4	6	5	7	4	4	2	5	2	3	3	1	4	3	3	3	4
1	1	1	21	2	2	3	2	3	3	5	1	1	1	3	2	1	2	2	1	4	4	3	4	5	4	5	4	2	5	5	5	5	3	7	4	7	2	2	2	5	1	3	3	1	5	2	5	4	5
1	1	1	22	1	2	4	2	7	2	6	3	4	3	4	5	5	7	2	1	1	3	4	3	3	3	3	3	4	5	4	3	3	2	4	4	4	4	4	1	5	3	2	2	3	3	4	2	3	4
1	1	1	21	5	3	4	2	6	2	3	4	5	3	4	4	4	6	2	1	1	5	5	5	5	4	5	5	4	5	5	2	4	2	4	3	4	2	2	3	5	1	2	2	1	4	3	2	5	3
1	1	1	2	1	3	3	1	6	2	6	5	1	1	2	2	2	2	2	1	1	5	5	5	5	5	5	5	5	5	5	1	1	1	7	7	6	7	7	1	5	1	4	3	1	5	5	1	5	5
1	1	1	23	2	4	4	1	3	2	4	4	1	1	3	3	3	2	1	1	1	4	4	4	4	4	4	5	4	5	4	1	1	1	4	4	5	4	2	2	5	1	1	2	1	4	4	2	4	4
1	1	1	19	4	2	1	2	3	4	3	3	4	3	4	4	4	7	2	1	1	3	4	4	4	4	4	4	4	3	4	2	2	2	2	1	1	2	1	2	2	2	3	2	1	4	3	2	2	4
1	1	1	2	1	3	4	1	6	2	5	4	1	3	4	4	4	4	2	1	1	5	5	4	3	3	3	4	4	4	4	3	5	4	6	6	7	6	6	2	4	1	1	1	2	4	4	3	4	4
1	1	1	2	3	2	3	2	6	2	6	4	1	4	1	1	1	2	2	1	1	5	5	5	4	4	5	5	5	5	5	4	2	5	5	3	7	3	3	1	5	1	1	3	1	5	5	5	5	5
1	1	1	26	2	2	4	1	3	2	5	5	1	2	6	5	6	2	2	1	2	5	5	5	5	5	5	5	5	5	5	2	4	4	5	4	7	3	3	2	5	2	1	3	1	5	4	4	4	5
1	1	1	27	2	3	4	1	3	2	5	4	2	1	2	2	2	4	1	1	1	4	4	4	4	4	4	4	4	5	5	2	2	3	5	5	3	4	4	2	4	3	2	2	2	1	5	4	2	4
1	1	1	26	1	3	4	1	7	2	6	4	1	1	2	2	3	2	2	1	4	5	4	5	5	5	5	4	5	5	5	2	5	4	5	5	7	4	3	2	5	1	1	3	1	4	5	5	2	5
1	1	1	27	1	3	4	1	6	2	5	4	1	1	1	1	1	2	1	1	1	1	1	1	1	1	1	1	1	1	1	5	4	4	5	4	5	4	4	1	5	1	1	1	1	5	5	2	5	5
1	1	1	27	1	4	3	1	3	2	5	3	1	1	2	2	2	2	1	1	4	5	4	4	4	4	4	4	5	5	5	2	5	3	5	4	6	4	4	2	5	2	1	1	5	5	5	5	3	5
1	1	1	26	1	2	3	2	4	2	5	3	1	2	1	2	2	2	1	1	2	5	5	4	5	5	4	4	5	5	5	2	5	4	6	5	7	3	3	1	5	1	1	3	2	5	5	5	4	5
1	1	1	12	3	3	4	2	3	2	4	2	1	1	4	5	4	4	2	1	1	3	3	4	4	3	3	3	3	4	3	3	2	3	4	6	4	4	4	2	3	3	2	2	3	3	3	3	4	3
1	1	1	27	4	3	4	2	6	2	3	4	5	3	4	4	4	7	2	1	1	5	5	5	5	4	4	4	5	5	4	2	4	2	1	1	1	1	1	2	4	2	2	2	1	4	3	2	4	4
1	1	1	24	1	3	4	2	5	2	5	3	1	4	4	3	3	3	2	3	1	4	3	3	4	3	4	3	3	3	3	2	3	3	4	3	4	5	3	1	3	2	2	2	3	3	4	3	4	3
1	1	1	10	3	3	4	2	2	2	6	4	1	2	6	6	7	2	2	1	3	5	5	4	4	4	5	5	5	5	5	2	5	5	5	5	7	3	3	1	5	1	1	2	1	5	4	5	4	5
1	1	1	2	3	3	3	2	6	2	5	3	5	1	1	2	1	2	1	1	3	4	5	5	5	4	5	5	5	5	5	2	5	4	4	4	7	4	2	2	5	1	1	2	1	5	4	5	4	5
1	1	1	2	1	2	2	1	6	3	4	2	6	1	1	2	2	2	1	1	2	5	5	4	5	5	5	5	4	5	5	2	5	4	5	5	7	3	1	2	5	2	1	3	1	5	4	3	4	5
1	1	1	27	2	3	3	2	6	2	5	4	1	2	1	1	1	2	2	1	1	5	5	5	5	5	5	5	5	5	5	1	1	1	7	6	7	6	7	1	5	1	1	1	1	3	5	1	5	5
1	1	1	27	2	3	4	2	6	2	5	5	1	2	1	1	1	2	2	1	1	5	5	4	4	4	5	5	4	5	5	1	5	1	4	4	5	5	5	2	5	1	1	1	1	3	4	2	5	3
1	1	1	27	1	4	3	2	6	2	3	2	3	2	2	2	2	2	1	1	3	5	4	5	5	4	5	4	4	4	5	2	1	2	3	2	3	2	2	1	5	1	3	3	1	4	5	2	4	4
1	1	1	27	1	2	3	2	6	2	3	3	3	2	2	2	2	2	1	1	3	3	4	4	5	4	5	4	4	4	5	2	1	3	3	2	4	4	4	1	5	1	3	3	1	3	3	1	3	4
1	1	1	2	1	2	4	1	3	2	6	4	1	1	2	1	2	2	2	1	2	5	5	5	5	4	5	5	5	5	5	2	5	4	6	5	7	5	3	2	5	1	1	2	1	5	4	5	4	5
1	1	1	27	1	4	3	2	3	2	5	4	1	2	1	2	3	2	1	1	4	4	4	4	4	5	5	4	5	5	5	3	5	5	6	4	6	4	5	2	5	1	3	3	1	4	5	3	5	5
1	1	1	27	1	4	3	2	3	2	5	4	1	2	1	2	3	2	1	1	4	5	5	3	4	5	5	5	4	5	5	2	5	5	6	7	6	3	3	1	5	1	2	3	1	3	5	3	5	5
1	1	1	2	3	2	3	1	6	2	5	3	1	1	6	6	7	2	2	1	4	5	5	5	4	5	4	5	5	5	5	4	5	4	6	5	7	3	3	2	5	1	1	2	2	5	4	5	4	5
1	1	1	11	3	4	5	2	3	2	6	4	1	2	6	6	6	2	2	1	4	5	4	5	4	4	4	5	4	5	5	1	5	4	7	6	6	4	2	2	5	2	1	3	1	5	4	5	4	5
1	1	1	11	4	2	2	1	3	3	3	2	4	2	2	3	3	2	2	1	1	2	4	4	4	5	4	4	5	5	5	2	5	5	7	5	7	4	3	1	5	2	1	3	2	5	4	5	4	5
1	1	1	27	1	3	4	1	6	2	5	5	1	1	2	3	3	2	2	1	1	5	5	4	4	4	5	5	4	5	5	2	5	3	6	4	7	3	3	3	5	2	3	3	1	5	4	2	3	4
1	1	1	11	3	3	5	1	1	2	6	4	1	1	6	7	6	2	2	1	2	5	5	5	5	5	5	5	5	5	5	2	4	5	6	4	7	3	2	2	4	1	1	1	1	5	5	5	4	5
1	1	1	11	4	3	4	1	4	2	5	4	1	1	6	7	6	2	2	1	2	5	5	5	5	4	4	5	5	5	4	2	5	5	7	6	7	4	4	2	4	1	2	3	1	5	4	4	4	5
1	1	1	27	1	2	3	2	6	2	5	3	1	2	2	2	3	2	1	1	4	5	4	5	4	5	3	5	4	4	5	4	1	3	3	2	3	2	4	2	5	1	4	3	1	4	3	2	4	5
1	1	1	27	1	2	3	2	6	2	3	3	3	2	3	3	3	4	1	1	1	4	4	5	4	3	3	4	4	4	3	2	1	2	3	5	4	3	6	1	5	1	4	3	1	4	4	2	3	4
1	1	1	27	1	2	3	2	6	2	3	3	1	2	2	2	2	2	1	1	3	2	3	4	3	2	2	1	2	2	2	3	5	1	5	4	7	5	4	1	5	1	4	3	1	4	3	2	4	4
1	1	1	11	2	3	4	1	1	2	5	4	1	1	1	1	2	2		1	1	4	5	4	4	5	4	4	5	4	5	2	2	1	6	3	5	6	3	1	5	2	2	2	1	3	4	1	3	5
1	1	1	12	5	2	2	1	4	2	5	5	1	2	4	7	6	2	2	1	1	5	5	4	4	4	5	5	5	5	5	1	3	1	7	6	7	4	5	2	5	2	2	2	3	4	4	2	4	3
1	1	1	11	5	3	3	1	1	2	5	5	2	1	7	7	7	2	1	1	1	5	5	5	4	4	5	5	4	5	5	2	2	2	7	6	7	5	4	1	1	2	4	2	4	5	4	2	4	4
1	1	1	11	5	3	3	2	2	1	4	5	1	2	1	1	1	4	1	1	4	5	5	5	5	5	5	5	5	5	5	1	1	1	6	6	5	5	5	2	4	2	3	3	2	4	4	2	4	4
1	1	1	12	5	2	2	2	6	1	5	5	2	2	2	1	1	3		1	1	5	5	4	4	4	5	4	5	5	4	1	2	1	6	6	7	7	7	2	5	2	2	2	2	4	4	2	4	4
1	1	1	12	5	4	4	1	3	2	4	5	1	2	7	7	7	2		1	2	5	4	5	5	4	4	5	4	5	4	2	2	1	6	4	4	4	4	1	5	1	2	2	2	4	4	2	4	4
1	1	1	11	5	2	3	1	4	2	5	6	1	2	7	6	6	4	1	1	2	5	5	4	5	4	4	5	4	4	5	2	1	1	7	7	7	6	6	1	2	2	3	3	2	4	3	2	4	4
1	1	1	11	5	3	3	1	3	2	5	6	1	2	6	6	6	1	1	1	2	5	4	5	5	5	5	4	5	5	4	1	2	2	6	6	7	6	6	2	4	2	2	2	2	4	3	2	4	4
1	1	1	11	5	3	2	2	3	1	5	5	1	2	6	7	7	2		1	3	4	5	5	5	4	4	5	4	4	5	2	2	1	6	4	7	6	4	3	3	3	2	2	2	4	4	3	3	3
1	1	1	11	5	2	3	1	6	1	4	5	1	2	7	7	6	2	1	1	2	5	4	4	5	5	4	5	5	5	4	2	2	1	6	4	7	6	6	1	4	2	2	2	2	4	4	2	4	5
1	1	1	11	4	2	3	1	3	2	5	3	1	2	2	1	2	2	2	1	3	5	5	4	5	4	4	5	4	5	5	2	5	4	6	5	7	4	2	1	5	1	1	2	1	5	4	5	2	5
1	1	1	11	3	3	5	1	6	2	6	3	1	1	2	2	1	2	2	1	2	5	5	5	5	4	5	5	5	5	5	4	5	4	5	4	7	4	3	2	5	1	1	3	1	5	4	5	4	5
1	1	1	11	2	2	2	2	2	3	3	1	6	1	3	3	3	4	1	1	1	2	4	5	5	5	4	5	5	5	5	2	5	5	5	5	7	5	3	1	5	2	1	1	2	5	5	5	2	4
1	1	1	11	3	2	3	2	6	2	5	3	1	3	4	4	4	2	2	1	3	4	4	5	5	4	5	5	4	5	5	2	5	4	5	4	7	4	3	1	5	1	1	2	2	4	5	4	2	5
1	1	1	11	4	3	4	1	4	2	6	4	1	1	2	2	1	2	2	1	2	5	5	5	4	5	5	5	4	5	5	2	5	4	5	4	7	4	2	2	5	1	1	1	1	4	5	5	3	5
1	1	1	11	4	2	4	2	2	2	5	3	1	1	2	1	1	1	2	1	3	5	4	4	5	4	5	5	5	5	5	2	5	4	5	4	7	3	2	1	5	2	1	3	1	5	4	4	4	5
1	1	1	11	4	3	5	1	2	2	6	3	1	1	1	2	2	4	2	1	2	5	5	4	5	5	5	4	5	5	5	2	4	4	5	5	7	4	3	1	4	1	1	3	1	5	4	5	2	4
1	1	1	11	4	3	4	2	6	2	6	3	1	2	6	6	5	2	2	1	3	5	5	4	4	5	5	5	5	5	5	2	5	4	5	5	7	4	3	1	5	1	1	1	2	5	5	5	4	4
1	1	1	11	4	3	4	2	6	2	5	3	1	1	1	2	2	2	2	1	3	5	5	5	4	4	4	4	5	5	5	4	5	4	6	4	7	4	2	1	5	1	1	1	1	5	5	5	4	5
1	1	1	11	2	2	3	1	3	2	5	3	5	2	6	6	7	2	1	1	3	5	4	4	5	5	5	4	5	5	5	2	5	4	6	5	7	4	2	1	5	1	1	1	1	5	5	4	4	5
1	1	1	11	4	3	4	1	6	2	5	3	1	2	6	7	6	2	2	1	2	5	4	4	5	5	5	4	4	5	5	4	5	4	5	4	7	3	2	2	5	2	1	1	2	5	4	5	4	5
1	1	1	23	2	3	3	2	1	2	5	2	5	2	6	6	5	3	2	6	3	5	4	5	5	4	4	5	4	5	5	2	5	4	5	6	7	3	2	1	4	1	1	3	1	5	4	5	4	4
1	1	1	23	4	3	3	1	6	2	5	3	1	1	1	1	1	2	2	1	1	5	5	5	5	5	5	5	5	5	5	4	5	5	5	4	7	3	3	1	5	1	1	1	1	5	4	5	5	4
1	1	1	23	2	3	4	2	4	2	6	3	1	1	1	2	2	2	2	1	3	5	4	4	5	5	4	5	5	5	5	2	5	2	5	5	7	4	2	1	5	1	1	3	1	4	5	4	4	5
1	1	1	23	2	3	3	2	3	2	5	3	2	1	1	2	1	2	2	1	3	5	5	4	5	4	4	5	5	5	5	4	5	4	5	5	7	3	3	1	4	1	2	3	1	5	4	4	4	5
1	1	1	14	2	2	3	1	3	2	5	3	5	1	1	2	2	2	1	1	4	5	4	5	5	5	5	4	5	5	5	2	4	5	5	5	7	3	3	1	4	1	1	1	2	4	5	4	4	5
1	1	1	22	2	3	4	1	3	2	6	3	1	2	6	7	7	2	1	1	3	4	5	5	5	5	5	5	5	5	5	4	5	4	5	4	7	4	3	1	4	1	1	3	1	5	4	5	4	5
1	1	1	22	2	3	4	2	6	2	5	3	1	1	2	1	2	2	2	1	2	5	5	5	4	5	5	5	4	5	5	4	5	2	5	5	7	4	2	1	5	2	1	3	1	5	4	4	4	4
1	1	1	24	4	2	3	2	3	2	4	4	2	1	6	6	6	2	2	1	1	4	4	4	4	5	5	5	5	5	4	1	4	2	3	3	5	5	5	2	4	2	2	2	2	4	4	2	4	5
1	1	1	22	4	3	3	1	6	5	5	2	1	1	6	3	5	2	2	1	3	5	5	2	2	5	4	5	4	5	3	2	3	2	6	5	3	4	4	2	4	3	2	4	1	4	5	3	4	5
1	1	1	22	5	3	4	1	6	2	3	4	5	2	3	4	4	6	2	1	1	5	5	5	4	5	4	5	5	5	5	2	5	2	6	4	2	2	3	3	5	1	2	2	1	4	4	3	4	4
1	1	1	22	2	4	4	1	1	2	6	4	1	1	2	1	1	2	2	1	1	4	4	3	4	4	4	4	5	2	3	4	4	2	4	4	4	4	5	4	3	1	2	2	1	2	2	2	3	3
1	1	1	26	4	6	6	2	6	2	5	5	8	2	5	6	3	2	1	1	2	5	5	4	4	2	4	3	2	4	5	5	2	3	7	4	7	4	3	2	2	1	1	1	1	4	4	4	4	4
1	1	1	7	4	5	3	2	6	2	5	3	4	2	6	6	5	2	2	1	4	4	4	4	3	2	5	4	3	4	5	5	5	1	4	4	6	4	2	3	5	1	1	1	4	2	4	1	4	4
1	1	1	26	4	3	4	2	6	1	4	2	2	4	2	2	2	7	1	1	2	5	5	3	2	2	4	5	1	4	4	5	2	4	1	1	7	1	2	2	5	2	2	2	1	5	3	2	3	5
1	1	1	4	4	2	3	2	6	2	5	3	2	4	4	4	4	2	2	1	2	5	4	4	4	4	5	4	4	4	4	4	4	4	1	1	2	1	1	2	4	2	3	5	1	5	5	5	4	2
1	1	1	26	4	5	4	1	6	2	6	6	5	5	5	6	3	7	1	1	2	5	4	3	2	1	2	2	2	3	4	5	3	5	1	1	1	1	1	2	5	2	3	2	4	2	4	4	4	4
1	1	1	4	4	3	5	2	6	2	6	3	3	2	4	5	3	2	1	1	2	4	5	4	4	3	4	4	4	5	4	4	3	4	7	4	7	4	3	2	4	1	1	1	1	5	5	2	5	5
1	1	1	3	4	6	3	2	6	2	5	3	5	2	6	6	6	2	2	1	4	5	2	4	4	2	4	4	4	2	5	4	3	3	6	4	7	4	3	3	4	2	1	1	1	4	5	4	2	4
1	1	1	11	4	2	4	2	6	2	5	3	1	2	7	7	7	2	1	1	1	5	5	5	5	5	5	5	5	5	5	1	1	1	6	6	5	5	5	1	5	1	3	4		5	5	1	5	5
1	1	1	3	2	3	4	2	6	2	6	4	5	3	4	4	3	2	1	1	5	4	3	4	4	4	5	5	4	1	4	3	4	4	5	4	6	4	5	2	5	1	2	1	1	3	4	5	4	4
1	1	1	3	4	4	4	2	6	2	5	2	4	2	7	7	7	2	2	1	5	4	5	3	4	1	2	1	2	3	4	2	1	1	6	4	7	4	2	1	1	1	1	1	2	4	3	4	4	3
1	1	1	20	5	5	4	2	6	4	2	2	2	3	4	4	4	6	2	1	5	1	1	1	1	1	1	4	1	4	1	5	1	3	5	2	5	2	2	1	5	1	2	2	1	4	4	1	3	4
1	1	1	11	4	2	5	1	6	2	5	3	2	2	6	5	7	2	2	1	5	5	5	4	5	3	4	4	3	5	4	3	4	4	6	4	7	4	4	2	3	4	1	1	4	2	4	4	2	4
1	1	1	24	4	3	3	2	6	3	2	1	8	2	7	7	7	2	2	1	5	5	4	2	1	1	3	3	1	5	5	3	4	3	2	2	3	2	2	3	5	2	3	3	2	4	4	4	1	4
1	1	1	23	5	3	4	2	6	2	3	3	8	2	7	7	7	2	1	1	5	5	5	2	2	1	1	1	1	4	2	2	1	1	6	5	7	5	4	3	1	1	1	1	5	4	4	5	2	4
1	1	1	15	4	3	4	2	6	4	3	3	1	3	4	4	4	2	2	1	5	5	5	4	4	1	3	1	1	3	5	2	5	1	4	4	4	4	1	1	5	1	1	1	1	5	5	5	3	5
1	1	1	27	2	2	6	2	6	4	4	2	7	1	6	6	6	7		1	1	5	5	1	1	1	3	4	1	2	4	5	2	3	3	1	7	1	1	2	3	2	1	1	1	2	5	3	4	4
1	1	1	3	2	2	5	2	6	2	4	3	8	1	2	2	2	3	2	1	5	5	5	4	3	3	4	4	2	5	5	3	4	3	2	1	6	1	1	1	5	2	3	2	1	4	4	4	4	3
1	1	1	11	1	2	4	2	6	2	3	4	1	1	1	1	1	2	2	1	1	5	5	5	3	5	5	5	3	3	5	3	5	3	7	4	7	4	4	1	3	1	1	3	1	5	5	1	3	3
1	1	1	27	1	3	4	1	6	2	6	4	2	3	5	5	5	2	1	1	5	4	4	3	5	3	4	4	4	4	4	4	4	4	6	4	7	4	2	1	4	1	1	1	3	3	4	4	4	4
1	1	1	11	4	4	4	2	6	2	2	3	8	2	6	6	6	2	2	1	5	4	2	3	3	1	3	3	4	4	4	3	4	2	6	1	7	2	1	2	4	1	1	1	1	4	4	2	4	4
1	1	1	20	4	6	5	2	6	5	4	2	3	2	3	2	2	2	2	1	5	5	5	4	2	2	4	4	3	3	4	2	2	1	2	4	4	4	1	1	5	1	1	4	2	5	4	1	3	3
1	1	1	11	4	5	3	1	6	3	2	2	2	3	2	2	2	7	2	1	5	5	3	4	3	3	5	5	3	4	5	3	4	4	1	1	2	1	1	5	5	3	4	3	2	4	4	1	5	3
1	1	1	4	4	3	3	2	6	2	3	3	2	2	7	7	7	7	2	1	5	2	2	4	3	3	3	4	3	2	4	3	2	2	1	1	5	1	1	1	4	1	3	2	2	4	4	3	4	5
1	1	1	27	2	2	2	2	6	1	6	3	1	2	3	1	2	6	1	1	4	4	5	5	5	5	5	5	5	1	4	5	2	2	7	7	7	7	7	1	3	1	2	3	2	5	3	3	5	5
1	1	1	20	5	2	5	2	6	2	4	3	4	2	6	6	6	2	2	1	5	4	4	2	4	1	4	3	2	4	3	4	2	2	2	3	7	3	2	1	4	2	1	2	2	4	5	5	4	5
1	1	1	2	4	2	4	2	6	2	2	3	7	2	7	7	7	7	2	1	1	5	4	3	3	1	2	2	1	3	3	3	2	2	5	4	7	5	4	1	5	2	4	3	1	3	4	4	3	3
1	1	1	23	2	3	4	1	6	4		3	1	2	6	6	6	2	2	1	1	5	4	4	5	2	3	3	3	3	3	3	3	3	7	4	7	5	6	2	3	3	1	3	3	3	3	3	3	3
1	1	1	15	2	2	2	1	6	1	2	3	3	3	4	4	4	2	2	1	5	4	3	2	2	1	3	3	3	3	4	3	4	2	3	2	5	2	2	2	4	1	4	3	1	2	4	4	3	4
1	1	1	3	1	3	3	2	6	2	2	2	4	2	7	7	7	2	2	1	1	4	4	3	2	2	2	1	3	3	4	2	3	2	6	4	7	4	3	2	4	2	2	2	4	3	4	4	2	3
1	1	1	13	4	5	4	1	6	2	6	4	1	3	5	5	4	2	2	1	5	3	2	3	3	2	4	4	2	4	4	4	2	2	4	3	6	3	2	2	5	2	1	1	2	4	4	4	4	4
1	1	1	7	4	3	4	2	6	2	4	3	8	3	6	6	5	2	2	1	5	5	5	3	3	2	2	2	2	3	4	3	4	3	4	4	5	4	2	2	4	1	1	5	2	3	4	4	3	3
1	1	1	11	4	2	4	2	6	1	3	1	1	3	4	4	4	2	2	1	5	1	4	5	2	4	2	2	4	3	4	2	3	1	2	2	6	2	2	1	5	5	2	1	1	3	4	4	4	4
1	1	1	11	5	3	2	2	6	2	2	2	5	4	4	4	3	2	2	1	5	3	3	4	2	2	2	2	2	2	2	2	2	1	5	2	7	1	1	1	1	1	1	1	3	4	4	2	4	3
1	1	1	11	4	3	4	2	6	2	5	4	4	3	4	4	4	2	2	1	5	5	4	2	3	2	5	5	1	4	4	4	4	3	6	4	7	4	2	1	5	2	2	1	2	4	4	2	2	4
1	1	1	20	4	2	4	2	6	5	4	2	2	3	4	4	4	6	2	1	5	1	1	2	3	1	2	3	2	4	4	2	2	2	1	1	2	2	1	3	4	2	1	1	2	2	2	4	3	4
1	1	1	23	4	4	3	2	6	2	2	3	8	3	4	4	4	7	2	1	5	4	4	2	2	2	4	4	4	3	2	4	4	2	1	1	2	1	1	3	5	2	4	3	2	4	4	3	5	5
1	1	1	27	4	5	4	2	5	2	5	3	5	2	6	6	6	2	1	1	5	3	3	3	3	3	3	3	3	3	4	3	2	3	6	4	7	4	2	2	4	1	1	1	1	4	4	2	3	3
1	1	1	7	4	3	3	2	6	1	3	2	2	2	3	4	5	7	2	1	5	4	4	4	4	3	3	2	3	4	2	3	1	2	1	1	1	1	2	1	5	1	4	1	1	5	5	2	5	5
1	1	1	27	1	4	4	2	6	2	5	3	8	2	7	7	7	2	2	1	5	5	5	2	2	1	2	2	1	2	5	2	2	2	5	4	7	4	2	2	1	1	1	1	4	4	3	2	4	3
1	1	1	4	2	2	3	2	6	1	2	1	2	2	5	4	4	7	1	1	5	3	2	3	1	2	3	3	2	3	3	4	2	3	5	4	7	6	4	3	1	3	1	4	2	4	5	3	3	3
1	1	1	8	4	2	3	2	6	2	4	3	1	2	5	5	3	2	1	1	5	4	2	2	1	1	4	4	2	5	4	4	2	4	4	1	7	1	1	3	4	1	2	2	2	4	4	4	4	4
1	1	1	24	4	2	2	2	6	2	5	2	3	2	5	5	5	2	2	1	5	5	5	4	4	2	4	4	2	5	5	5	5	3	5	4	7	4	4	1	4	1	1	1	2	4	4	4	2	2
1	1	1	11	4	2	5	1	6	2	5	3	2	2	6	5	7	2	2	1	5	5	5	4	5	3	4	4	3	5	5	4	3	4	6	4	7	4	4	2	3	2	1	1	4	2	4	4	2	4
1	1	1	27	2	3	4	2	6	2	3	3	5	3	5	5	5	2	2	1	5	4	4	2	2	1	2	1	1	3	1	2	2	2	1	2	6	2	2	2	4	2	3	2	1	3	4	4	3	4
1	1	1	3	5	2	3	1	3	2	6	4	1	2	1	1	2	2	2	1	1	4	5	4	5	4	5	4	5	4	5	2	1	2	7	6	7	6	7	2	4	2	2	2	2	5	4	1	4	5
1	1	1	27	1	3	3	2	6	2	4	2	2	3	4	4	2	6	1	1	5	1	3	1	1	1	3	4	1	4	4	4	2	2	1	1	1	1	1	3	4	4	1	1	3	5	5	4	3	4
1	1	1	5	1	2	5	1	3	2	6	4	1	2	2	2	2	2	2	1	1	5	4	5	4	5	5	4	5	5	5	2	1	1	7	6	7	7	6	1	5	1	2	2	1	5	4	1	5	4
1	1	1	27	1	3	3	1	6	2	5	3	1	3	2	3	3	2	1	1	5	5	4	4	3	3	4	4	4	4	5	5	3	4	5	4	7	4	3	3	5	2	1	2	3	4	4	2	5	4
1	1	1	22	5	2	3	1	3	2	4	4	1	2	5	5	5	2	2	1	1	5	4	5	4	5	4	5	4	5	4	1	2	1	7	6	7	6	7	2	4	2	2	2	2	5	5	2	5	4
1	1	1	2	1	2	4	1	3	2	6	4	1	1	2	1	1	2	1	1	2	5	4	5	5	5	4	5	4	5	4	1	2	1	7	6	7	7	6	1	5	2	2	1	2	5	5	1	4	5
1	1	1	22	5	2	3	1	3	2	6	4	1	2	2	2	2	2	2	1	1	4	5	4	5	4	5	4	5	4	5	2	1	2	7	6	7	6	7	2	4	2	2	2	2	5	4	1	4	5
1	1	1	20	5	2	3	1	3	2	4	4	1	2	1	2	1	2	2	1	1	5	4	4	5	5	5	4	5	5	4	1	4	3	7	6	7	6	5	1	5	1	3	2	1	5	4	2	5	5
1	1	1	16	4	2	3	1	3	2	6	4	5	1	1	2	1	2	2	1	2	5	4	5	4	5	5	4	5	5	4	1	2	1	7	7	6	7	6	1	5	2	2	1	1	5	4	1	5	4
1	1	1	15	5	2	3	1	3	2	5	4	1	1	1	2	1	2	1	1	1	5	4	4	5	4	4	5	4	5	4	2	1	2	7	6	7	6	7	1	5	2	3	2	1	5	5	2	5	4
1	1	1	5	5	2	3	1	3	2	6	4	1	1	2	2	1	2	2	1	1	4	5	4	5	4	5	4	5	4	5	2	1	2	7	6	7	6	7	1	5	1	1	2	1	5	4	1	4	5
1	1	1	15	5	2	3	1	3	2	5	4	1	1	1	1	1	2	2	1	1	5	4	5	5	4	5	5	4	5	4	1	1	2	7	6	6	7	6	1	5	1	3	1	1	5	4	1	5	5
1	1	1	2	1	2	2	1	3	2	5	4	1	1	1	2	1	2	2	1	3	5	4	5	4	5	5	4	5	5	5	2	1	2	7	7	6	7	7	1	4	1	2	1	1	5	5	2	5	4
1	1	1	17	1	2	2	1	3	2	6	4	1	2	2	1	1	2	2	1	3	5	4	5	5	4	5	4	5	5	4	1	2	1	7	7	6	7	6	1	4	1	2	1	1	4	5	1	4	5
1	1	1	7	1	2	3	1	3	2	6	4	1	2	1	2	1	2	2	1	3	5	4	5	5	4	5	4	5	5	5	1	2	1	7	6	7	7	6	1	5	1	2	1	2	5	5	2	5	4
1	1	1	13	3	3	3	2	6	2	5	4	1	2	2	2	2	2	2	1	3	5	5	4	4	4	4	4	4	4	4	1	2	1	2	2	3	2	2	2	5	1	4	1	1	5	5	2	5	4
1	1	1	11	4	2	3	2	6	2	5	4	1	2	1	1	2	2	2	1	1	5	4	4	5	5	2	5	4	5	4	1	5	2	5	7	7	5	6	1	4	1	2	3	1	5	4	1	5	2
1	1	1	27	4	4	3	1	4	2	3	3	1	3	4	4	5	2	1	1	4	4	5	4	5	5	5	5	4	5	5	4	3	5	2	3	6	2	1	1	5	1	1	4	4	2	4	5	4	4
1	1	1	11	3	3	3	1	6	2	5	4	1	2	1	3	2	2	2	1	1	4	5	5	2	5	5	4	5	4	5	4	1	2	5	6	6	7	6	2	5	1	2	3	2	5	5	4	5	4
1	1	1	27	4	3	3	1	4	2	3	4	1	3	4	4	5	2	2	1	4	4	5	5	5	4	5	5	2	5	5	5	5	5	2	1	6	1	2	1	5	3	1	4	5	2	3	5	3	2
1	1	1	27	4	4	3	1	4	2	3	4	1	1	4	5	3	2	2	1	4	5	5	4	5	4	4	5	1	5	4	5	4	5	2	1	6	2	1	1	5	2	1	4	5	2	1	4	4	2
1	1	1	19	1	2	3	1	6	2	5	3	1	2	4	4	3	2	2	1	1	3	3	5	5	4	5	4	5	4	4	1	1	2	6	6	7	6	7	2	4	2	2	2	2	4	4	1	5	4
1	1	1	27	4	3	4	1	4	2	5	5	1	1	4	4	3	2	2	1	1	5	5	4	5	4	5	5	1	5	4	5	1	5	2	1	6	2	1	1	5	2	1	1	5	1	1	4	4	2
1	1	1	22	1	2	4	1	6	2	5	3	1	1	3	4	4	2	2	1	1	4	4	5	5	3	3	4	4	4	4	3	3	1	6	6	5	5	7	2	4	2	2	2	2	4	4	1	5	4
1	1	1	27	2	2	3	1	6	1	4	3	1	1	1	2	2	2	2	1	1	5	4	5	4	5	4	3	2	4	5	2	3	2	5	3	5	6	5	2	4	2	3	2	1	5	4	3	4	3
1	1	1	27	2	2	3	1	6	2	4	4	1	1	2	2	2	2	1	1	1	5	4	5	4	5	4	3	2	5	4	1	2	3	5	3	5	6	5	2	4	2	3	2	1	5	4	3	4	3
1	1	1	27	2	2	4	1	6	2	5	4	1	1	2	2	2	2	2	1	1	4	5	4	5	4	5	4	5	4	5	2	1	2	6	5	6	5	6	1	5	2	2	2	2	5	4	3	4	3
1	1	1	27	2	2	4	1	6	2	5	4	1	1	2	2	2	2		1	1	4	5	4	5	4	5	4	5	4	5	2	1	2	7	6	5	6	7	3	4	2	3	2	2	5	4	1	4	5
1	1	1	27	2	2	3	1	6	2	3	3	1	1	2	2	2	2	2	1	1	5	4	5	4	5	3	4	1	5	4	3	1	2	6	4	5	3	4	2	4	2	3	2	2	4	3	2	5	4
1	1	1	22	1	2	3	1	6	2	4	3	1	2	3	2	6	2	2	1	1	4	4	3	3	5	5	3	3	4	4	3	3	1	6	6	7	7	6	2	4	2	2	1	2	3	3	2	4	3
1	1	1	22	1	2	3	1	4	2	5	4	1	2	5	5	5	2	2	1	1	4	4	3	3	5	5	4	4	4	4	3	1	1	6	6	7	7	6	2	3	2	1	2	2	3	4	3	4	5
1	1	1	22	1	2	3	1	6	2	4	3	1	2	3	3	6	2	2	1	1	4	4	4	3	3	5	5	4	4	5	2	1	1	5	5	6	5	5	2	4	2	2	2	2	4	4	3	3	4
1	1	1	27	2	2	3	1	6	2	3	4	1	1	2	2	2	2	2	1	1	5	4	3	4	5	4	5	1	5	4	1	2	1	5	6	4	7	5	2	4	2	2	2	2	4	5	3	4	3
1	1	1	27	2	2	4	1	6	2	5	4	1	1	2	2	2	2	2	1	1	1	2	3	2	1	2	1	2	4	5	2	1	2	7	6	7	6	7	1	4	2	3	2	2	5	4	3	4	5
1	1	1	27	2	2	3	1	6	2	4	4	1	1	2	2	2	2	2	1	1	4	5	4	5	3	4	5	1	4	5	3	1	2	5	7	6	7	6	2	4	2	2	2	2	5	4	3	4	5
1	1	1	22	4	2	4	1	6	2	5	4	1	1	2	2	2	2	2	1	1	5	4	4	5	4	4	3	4	4	4	2	1	2	7	5	6	5	6	1	5	1	1	2	1	5	4	2	5	4
1	1	1	27	4	3	3	1	4	2	5	5	1	3	4	4	5	2	2	1	4	5	5	4	5	5	5	4	1	5	5	5	5	5	2	1	6	2	1	3	5	2	1	1	5	1	2	4	1	2
1	1	1	27	2	2	3	1	6	2	3	3	1	1	2	2	2	2	2	1	1	5	4	3	4	5	4	5	2	5	4	1	2	1	5	6	5	4	6	2	4	2	2	2	2	3	4	3	5	4
1	1	1	27	4	4	3	1	4	2	3	5	1	3	4	4	3	2	2	1	4	5	5	5	4	5	5	4	2	5	5	5	5	5	2	1	6	2	1	3	5	2	1	4	5	1	2	4	4	2
1	1	1	22	4	2	5	1	6	2	6	5	1	2	2	2	2	2	2	1	1	5	4	3	3	4	5	4	4	5	4	3	2	1	7	6	5	6	7	1	5	1	2	2	1	4	5	2	5	4
1	1	1	22	4	2	5	1	6	2	6	5	1	2	2	2	2	2	2	1	1	5	4	3	3	5	4	5	5	5	4	3	2	1	7	6	6	5	7	2	5	1	3	1	1	5	4	1	4	4
1	1	1	22	4	2	5	1	6	2	6	5	1	2	2	2	2	2	2	1	4	5	4	3	4	5	5	4	4	5	4	3	1	2	7	5	7	6	4	1	5	1	1	1	1	5	4	3	5	4
1	1	1	4	1	2	2	1	3	2	5	3	1	2	2	1	1	2	2	1	1	5	5	4	5	4	5	4	5	4	5	1	2	1	7	6	7	7	6	1	5	2	1	1	2	5	4	1	4	5
1	1	1	23	4	3	4	1	6	2	5	4	1	1	2	1	2	2	2	1	3	4	5	5	2	4	1	5	4	4	5	1	2	5	5	4	6	3	2	2	5	1	3	3	1	5	4	1	5	2
1	1	1	3	1	2	3	1	3	2	5	4	1	2	1	1	2	2	2	1	1	5	4	5	4	5	4	5	5	4	4	1	3	1	6	7	6	7	7	1	5	2	1	1	2	5	4	1	4	5
1	1	1	7	1	2	3	1	3	2	6	4	1	1	1	2	1	2	2	1	3	4	5	5	4	4	5	5	4	4	5	2	3	1	6	7	6	7	7	1	5	1	2	1	1	4	4	1	5	4
1	1	1	4	1	2	3	1	3	2	6	4	1	1	1	3	1	2	2	1	3	5	4	5	4	5	4	5	5	5	5	2	1	2	7	6	7	6	7	2	5	2	1	1	1	5	5	2	4	5
1	1	1	4	5	2	3	1	3	2	5	4	1	2	6	6	5	2	2	1	1	5	4	5	4	5	4	5	4	5	4	1	2	1	7	6	7	6	7	1	5	1	2	2	2	5	4	1	4	5
1	1	1	8	1	2	3	1	3	2	5	4	1	1	1	2	1	2	2	1	1	5	4	5	4	5	4	5	5	5	4	1	2	1	7	7	6	7	6	1	5	2	1	1	1	5	5	2	5	4
1	1	1	3	1	2	3	1	3	2	6	4	1	2	7	7	7	2	2	1	1	5	4	5	4	5	4	5	4	5	4	1	2	1	7	6	7	6	7	1	5	1	1	1	1	5	5	2	5	4
1	1	1	4	4	3	4	1	6	2	5	3	1	2	5	2	2	1	2	1	1	4	5	1	5	2	5	5	4	5	5	2	4	1	4	6	5	5	3	2	5	4	4	3	2	5	4	1	5	5
1	1	1	22	4	2	3	2	6	2	6	4	1	1	2	1	2	5	2	1	1	5	4	5	5	1	2	5	5	5	4	1	1	4	4	5	3	6	5	3	4	1	3	3	2	5	5	4	5	3
1	1	1	22	1	2	4	1	6	2	4	4	1	2	1	1	1	2	1	1	4	5	4	5	4	5	4	5	4	5	4	1	3	2	5	7	5	6	6	1	5	1	1	1	1	4	5	2	5	4
1	1	1	4	5	2	3	1	3	2	5	4	1	2	6	6	5	2	2	1	1	4	5	4	5	4	5	4	5	4	5	2	1	2	7	6	7	6	7	2	4	1	2	2	2	5	4	1	4	5
1	1	1	4	1	2	3	1	3	2	6	4	1	2	7	7	7	2	2	1	1	5	4	5	4	5	4	5	4	5	4	1	2	1	7	6	7	6	7	1	5	1	1	1	1	5	4	1	4	5
1	1	1	22	1	3	4	1	6	2	4	4	1	2	1	1	2	2	1	1	1	4	5	4	5	4	5	4	5	4	5	2	1	2	4	6	4	7	5	1	4	1	2	1	2	5	4	1	4	5
1	1	1	22	1	3	4	1	6	2	5	4	1	2	3	1	1	2	1	1	4	4	5	4	5	3	5	4	5	4	5	3	2	1	5	4	6	4	7	1	5	1	1	1	1	4	5	2	5	4
1	1	1	3	1	2	3	1	3	2	6	4	1	2	7	7	7	2	2	1	1	5	4	5	4	5	4	5	4	5	4	1	2	1	7	6	7	6	7	1	5	1	1	1	1	5	4	1	4	5
1	1	1	22	1	2	4	1	6	2	4	4	1	2	1	1	1	2	1	1	4	4	5	4	5	4	5	4	5	4	5	2	1	2	4	6	5	6	5	1	5	1	1	2	1	5	4	1	4	5
1	1	1	1	1	2	3	1	3	2	6	4	1	2	7	7	7	2	2	1	1	5	4	5	4	5	4	5	4	5	4	1	2	1	7	6	7	6	7	1	5	1	1	1	1	5	4	1	4	5
1	1	1	27	4	2	4	1	6	2	5	3	1	2	3	2	3	2	2	1	1	4	4	3	3	5	5	4	4	4	4	3	1	1	5	6	5	7	7	2	4	2	2	2	2	3	5	1	4	4
1	1	1	22	1	2	4	1	6	2	4	4	1	2	1	1	1	2	1	1	4	4	5	4	5	3	4	5	4	4	5	2	1	2	4	6	5	7	5	1	4	1	2	1	1	5	4	1	4	5
1	1	1	27	4	2	3	2	3	2	5	4	1	1	3	2	3	2	2	1	1	4	4	3	3	5	5	4	4	4	4	3	3	1	5	7	6	7	6	2	4	2	2	2	2	4	4	1	5	4
1	1	1	22	1	2	4	1	6	2	5	4	1	2	1	1	2	2	1	1	4	4	5	4	5	4	5	4	5	4	4	1	2	1	3	5	6	7	5	1	5	1	2	1	1	4	5	2	5	4
1	1	1	22	4	2	5	1	6	2	6	4	1	2	2	2	2	2	2	1	1	5	5	5	5	5	5	3	5	5	4	2	1	1	7	6	6	5	7	1	5	1	1	1	1	5	5	2	4	3
1	1	1	27	1	4	3	1	4	2	5	4	1	2	3	2	2	2	2	1	2	4	5	4	5	4	5	4	3	5	5	1	2	3	7	6	5	6	7	2	5	2	2	2	2	5	4	1	3	4
1	1	1	27	4	2	3	1	6	2	5	4	1	2	2	2	3	2	2	1	1	4	4	3	3	5	5	4	4	4	4	3	3	1	6	6	5	7	7	3	4	3	2	2	2	4	3	2	3	5
1	1	1	11	4	2	4	2	3	2	4	3	1	1	2	3	3	2	2	1	1	4	4	3	3	5	5	3	3	4	4	3	3	1	6	6	7	7	5	2	4	2	3	2	2	3	3	2	5	4
1	1	1	22	1	2	4	1	6	2	4	4	1	2	3	1	1	2	1	1	4	4	5	5	4	5	4	5	4	4	5	3	2	1	5	7	5	7	5	1	5	1	2	1	2	4	5	2	5	4
1	1	1	11	3	2	3	1	6	2	5	4	1	1	3	6	2	2	2	1	1	4	5	5	4	1	5	5	2	5	4	1	1	4	4	6	5	5	3	2	5	2	2	3	2	5	4	1	5	4
1	1	1	22	1	2	3	1	6	2	3	4	1	2	1	1	1	2	1	1	4	5	4	5	4	5	4	5	4	4	5	2	1	2	4	6	4	6	4	1	4	1	1	2	1	4	5	2	5	4
1	1	1	4	4	3	3	2	6	2	6	4	1	1	2	1	1	2	2	1	1	4	5	5	2	4	4	5	4	5	4	1	1	4	4	6	4	5	6	1	5	2	3	3	2	5	5	4	4	5
1	1	1	2	1	2	3	1	3	2	6	4	1	2	7	7	7	2	2	1	1	5	4	5	4	5	4	5	4	5	4	1	2	1	6	7	6	7	6	1	5	1	1	1	1	5	4	1	4	5
1	1	1	22	1	2	4	1	6	2	5	5	1	2	2	1	1	2	1	1	4	4	5	4	5	4	5	4	3	4	5	2	1	2	3	5	6	4	5	1	4	1	1	1	1	4	5	2	5	4
1	1	1	22	1	2	4	1	6	2	5	4	1	2	1	1	1	2	1	1	4	4	5	4	5	4	5	4	5	4	5	2	1	2	4	6	4	6	4	1	5	1	2	1	1	5	4	1	4	5
1	1	1	22	1	2	4	1	6	2	3	4	1	2	1	1	1	2	1	1	4	4	5	4	5	4	5	4	5	4	5	2	1	2	5	6	4	6	4	2	5	1	1	1	1	4	5	3	4	5
1	1	1	22	4	2	5	1	6	2	6	4	1	2	2	2	2	2	2	1	1	5	4	4	4	5	4	5	5	5	5	2	3	2	6	5	6	3	5	1	5	1	2	2	1	3	4	3	4	4
1	1	1	22	1	2	4	1	6	2	3	4	1	2	1	1	1	2	1	1	4	4	5	4	5	4	5	4	5	4	5	2	1	3	5	7	5	6	7	1	5	1	2	3	1	4	5	2	5	4
1	1	1	22	1	2	4	1	6	2	4	4	1	2	1	1	1	2	1	1	4	4	5	4	5	4	5	4	4	4	5	2	1	2	5	6	5	7	4	1	5	1	1	1	1	4	5	2	5	4
1	1	1	5	1	2	3	1	3	2	6	4	1	2	7	7	7	2	2	1	1	5	4	5	4	5	4	5	4	5	4	1	2	1	7	6	7	6	6	1	5	1	1	1	1	5	4	1	4	5
1	1	1	2	1	2	3	1	3	2	5	4	1	2	7	7	7	2	2	1	1	5	4	5	4	5	4	5	5	4	5	2	2	1	7	6	7	6	7	1	5	1	1	1	1	5	4	1	4	5
1	1	1	22	1	3	4	1	6	2	4	4	1	2	3	1	1	2	1	1	4	4	5	4	5	4	5	3	4	4	5	2	1	2	4	6	4	7	5	1	5	1	2	1	1	4	5	2	5	4
1	1	1	22	1	2	4	1	6	2	3	4	1	2	1	2	1	2	1	1	4	4	5	4	5	4	4	5	4	4	5	2	1	2	4	5	6	5	7	2	5	1	1	1	1	4	5	2	5	4
1	1	1	1	1	2	3	1	3	2	6	4	1	2	7	7	7	2	2	1	1	5	4	5	4	5	4	5	4	5	4	1	2	1	7	6	7	7	6	1	5	1	1	1	1	5	4	1	4	5
1	1	1	3	1	2	3	1	3	2	6	3	1	1	6	7	7	2	2	1	1	5	4	5	4	5	4	5	4	1	2	5	4	5	3	2	3	2	3	1	5	1	1	1	1	5	4	1	4	5
1	1	1	22	1	3	4	1	6	2	5	4	1	2	2	1	1	2	1	1	4	4	5	4	5	3	4	5	4	4	5	2	1	2	4	6	4	5	7	1	4	1	2	1	1	4	5	2	5	4
1	1	1	2	1	2	3	1	3	2	6	4	1	2	7	7	7	2	2	1	1	5	4	5	4	5	4	5	4	5	4	1	2	1	7	6	7	6	7	1	5	1	1	1	1	4	5	2	5	4
1	1	1	22	1	2	4	1	6	2	5	4	1	2	2	1	1	2	1	1	4	4	5	4	5	4	5	4	5	4	5	2	1	2	5	6	5	7	3	1	5	1	1	1	2	4	5	2	5	4
1	1	1	22	1	2	4	1	6	2	4	4	1	2	1	2	1	2	1	1	4	4	5	4	5	4	5	4	5	4	5	2	1	2	5	7	4	5	6	1	5	1	2	1	1	4	5	2	4	5
1	1	1	3	1	2	3	1	3	2	6	4	1	1	6	7	7	2	2	1	1	5	4	5	4	5	4	5	4	5	4	1	2	1	2	3	2	3	2	1	5	1	1	1	1	5	4	1	4	5
1	1	1	3	2	2	5	2	6	2	4	3	8	1	2	2	2	3	2	1	5	5	5	4	3	3	3	4	2	4	4	4	3	3	1	1	6	1	1	1	5	2	3	3	1	4	4	4	4	4
1	1	1	2	1	2	3	1	3	2	5	4	1	1	6	7	7	2	2	1	1	5	4	5	4	5	4	5	4	5	4	1	2	1	2	3	2	3	2	1	5	1	1	1	1	5	4	1	4	5
1	1	1	3	1	2	4	1	3	2	6	3	1	1	6	7	7	2	2	1	1	5	4	5	4	5	4	5	4	5	4	1	2	1	3	2	3	2	3	1	5	1	1	1	1	5	4	1	4	5
1	1	1	3	1	2	3	1	3	2	6	3	1	1	6	7	7	2	2	1	1	5	4	5	4	5	4	5	4	5	4	1	2	1	2	3	2	3	2	1	5	1	1	1	1	5	4	1	4	5
1	1	1	4	1	2	3	1	3	2	6	4	1	1	6	7	7	2	2	1	1	5	4	5	4	5	4	5	4	5	4	1	2	1	2	3	2	3	2	1	5	1	1	1	1	5	4	1	4	5
1	1	1	22	4	2	4	1	6	2	6	5	1	2	2	2	2	2	2	1	1	5	4	4	3	5	5	3	4	5	4	3	3	2	6	5	5	4	6	1	3	3	2	1	3	5	4	3	3	4
1	1	1	2	4	3	4	2	6	2	3	4	1	3	5	4	4	6	1	1	5	5	5	3	3	2	3	3	3	3	4	4	3	3	1	4	7	4	2	1	3	2	1	1	1	3	5	5	4	3
1	1	1	4	5	2	3	1	3	2	5	4	1	2	6	6	5	2	2	1	1	4	5	4	5	4	5	4	5	4	5	2	1	2	7	6	7	6	7	2	4	1	2	2	1	5	4	2	5	4
1	1	1	12	4	3	4	2	6	2	2	2	5	3	4	4	4	2	2	1	1	3	3	4	4	3	3	4	2	3	4	4	1	3	2	2	6	1	1	2	3	1	1	1	1	3	4	2	4	4
1	1	1	4	5	2	3	1	3	2	5	4	1	2	6	6	5	2	2	1	1	4	5	4	5	4	5	4	5	4	5	2	1	2	7	6	7	6	7	1	5	2	2	2	1	5	4	1	4	5
1	1	1	2	5	2	3	1	3	2		4	1	2	6	6	5	2	2	1	5	4	5	4	5	4	5	4	5	4	5	2	1	2	7	6	7	6	7	2	4	2	2	2	2	5	4	1	4	5
1	1	1	5	1	2	3	1	3	2	6	4	1	2	1	2	1	2	2	1	1	5	5	5	4	5	4	5	5	5	5	2	1	2	7	7	6	7	6	1	5	2	1	2	1	5	4	1	5	5
1	1	1	2	5	2	3	1	3	2	6	4	1	2	1	2	1	2	2	1	1	5	4	4	5	4	5	4	5	5	4	1	2	1	7	6	7	7	6	1	5	1	3	2	1	5	4	2	5	4
1	1	1	3	4	2	3	1	3	2	6	4	1	1	7	7	7	2	2	1	4	5	4	5	4	5	4	5	4	5	4	1	2	1	7	6	6	7	6	1	5	1	1	1	1	5	4	1	4	5
1	1	1	3	5	2	3	1	3	2	6	3	1	2	7	7	7	2	2	1	1	4	5	4	5	4	5	4	5	4	5	2	1	2	7	6	7	6	7	1	5	2	2	2	2	5	4	1	4	5
1	1	1	3	1	2	3	1	3	1	6	3	1	1	6	7	7	2	2	1	1	5	4	5	4	5	4	5	4	5	4	1	2	1	2	3	2	3	2	1	5	1	1	1	1	5	4	1	4	5
1	1	1	2	4	2	3	1	3	2	5	4	1	2	1	2	1	2	2	1	1	5	4	4	5	4	5	4	5	5	4	1	2	2	7	6	7	7	6	1	5	1	3	2	1	5	4	1	4	5
1	1	1	2	4	2	3	1	3	2	6	3	1	1	7	7	7	2	2	1	4	5	4	5	4	5	4	5	4	5	4	1	2	1	7	6	7	6	7	1	5	1	1	1	1	5	4	1	4	5
1	1	1	3	1	2	4	1	3	2	6	3	1	1	6	7	7	2	2	1	1	5	4	5	4	5	4	5	4	5	4	1	2	1	2	3	2	3	2	1	5	1	1	1	1	5	4	1	4	5
1	1	1	5	4	2	3	1	3	2	5	3	1	1	6	7	6	2	2	1	1	4	5	4	5	4	5	4	5	4	5	2	1	2	7	6	7	6	7	2	5	2	2	2	1	5	4	1	4	5
1	1	1	2	4	2	3	1	3	2	6	4	1	2	7	7	7	2	2	1	4	5	4	5	4	5	4	5	4	5	4	1	2	1	7	6	7	6	7	1	5	1	1	1	1	5	4	1	4	5
1	1	1	2	4	2	3	1	3	2	5	4	1	2	1	2	1	2	2	1	1	5	4	5	5	4	5	4	4	5	4	1	1	2	7	6	7	7	6	1	5	2	2	2	1	5	4	1	5	4
1	1	1	2	1	2	4	1	3	2	6	3	1	1	6	7	7	2	2	1	1	5	4	5	4	5	4	5	4	5	4	1	2	1	2	3	2	3	2	1	5	1	1	1	1	5	4	1	4	5
1	1	1	2	4	2	3	1	3	2	6	4	1	1	7	7	7	2	2	1	4	5	4	5	4	5	4	5	4	5	4	1	2	1	7	6	7	6	7	1	5	1	1	1	1	5	4	1	4	5
1	1	1	7	4	2	3	1	3	2	5	3	1	2	2	1	2	2	2	1	1	4	5	4	5	4	5	4	5	4	5	2	1	2	7	6	7	6	7	1	5	1	1	2	2	5	4	1	4	5
1	1	1	3	1	2	3	1	3	2	5	3	1	1	6	7	7	2	2	1	1	5	4	5	4	5	4	5	4	5	4	1	2	1	2	3	2	3	2	1	5	1	1	1	1	5	4	1	4	5
1	1	1	2	4	2	3	1	3	2	5	4	1	2	1	2	1	2	2	1	1	5	4	4	5	4	5	5	4	5	4	1	2	1	7	6	7	5	7	1	5	1	2	3	1	5	4	1	5	4
1	1	1	3	4	2	3	1	3	2	6	3	1	1	7	7	7	2	2	1	4	5	4	5	4	5	4	5	4	5	4	1	2	1	7	6	7	6	7	1	5	1	1	1	1	5	4	1	4	5
1	1	1	13	5	2	3	1	3	2	5	4	1	2	2	1	1	2	2	1	1	4	5	4	5	4	5	4	5	4	5	2	1	2	7	6	7	6	7	2	5	2	2	1	2	5	4	1	4	5
1	1	1	4	1	2	4	1	3	2	6	4	1	1	6	7	7	2	2	1	1	5	4	5	4	5	4	5	4	5	4	1	2	1	2	3	2	3	2	1	5	1	1	1	1	5	4	1	4	5
1	1	1	4	3	2	4	1	6	2	5	4	1	2	1	2	2	2	2	1	1	4	5	5	2	5	4	5	5	4	5	1	5	2	4	6	4	4	6	2	5	1	2	2	1	5	4	1	5	2
1	1	1	10	4	3	3	1	3	2	6	4	1	1	1	2	1	2	2	1	1	4	5	4	5	4	5	4	5	4	5	2	1	2	7	6	7	6	7	2	5	2	2	2	1	5	4	1	4	5
1	1	1	2	5	2	3	1	3	2	6	4	1	2	1	2	1	2	2	1	1	5	4	5	4	5	4	5	4	5	4	1	2	1	7	6	7	6	7	1	5	1	1	1	1	5	4	1	4	5
1	1	1	2	4	2	3	1	3	2	5	4	1	2	1	2	1	2	2	1	1	5	4	5	4	4	5	4	5	5	4	1	1	2	7	6	7	6	7	1	5	2	1	2	1	5	4	1	4	4
1	1	1	22	4	2	5	1	6	2	5	5	1	2	2	2	2	2	2	1	3	5	4	4	4	3	3	5	4	5	3	2	1	2	6	4	6	5	6	3	3	3	2	2	1	4	3	2	4	3
1	1	1	3	3	5	5	2	6	2	5	5	1	3	3	4	3	2	2	1	5	5	5	3	2	1	4	4	2	3	3	5	2	4	7	4	7	4	3	1	5	2	1	1	1	4	5	4	4	5
1	1	1	27	1	3	5	1	6	3	6	4	1	3	3	4	3	7	1	1	5	5	5	3	3	2	3	2	3	4	4	3	4	3	1	1	1	1	2	3	2	2	4	3	4	4	4	4	3	5
1	1	1	7	1	3	3	2	6	2	5	5	1	1	6	7	2	2	1	1	5	5	5	5	5	4	4	5	5	5	5	3	5	2	3	4	3	4	2	3	5	1	2	3	1	5	5	2	4	4
1	1	1	27	2	4	4	2	6	2	6	4	1	2	6	7	7	2	1	1	5	5	5	5	5	4	3	4	3	3	4	4	4	4	4	4	7	4	5	2	2	2	2	2	3	5	5	1	5	5
1	1	1	19	4	4	6	1	6	2	3	2	7	2	6	6	5	6	1	1	1	5	5	3	3	2	3	1	1	4	4	3	3	4	2	2	6	2	2	1	4	1	1	1	1	4	4	4	4	3
1	1	1	3	3	4	6	2	6	4	6	3	7	2	5	5	5	2	1	1	5	1	1	4	4	4	5	4	2	5	5	4	4	3	5	4	7	4	4	2	4	1	1	1	1	5	5	5	5	5
1	1	1	2	4	2	3	2	6	3	4	3	2	2	4	4	4	2	2	1	5	3	3	1	1	1	1	1	1	5	3	1	1	1	2	2	5	1	1	1	3	1	1	3	1	5	5	3	1	5
1	1	1	27	4	3	4	2	6	2	3	3	2	3	5	4	4	2	2	1	5	1	2	2	2	2	3	1	2	3	4	2	2	2	3	2	4	2	2	2	5	1	1	2	2	4	4	1	3	4
1	1	1	2	4	3	3	2	6	2	2	2	8	2	4	4	4	2	1	1	5	4	2	2	3	2	3	4	2	4	5	4	4	3	1	1	5	1	1	3	4	1	1	1	1	4	5	3	4	4
1	1	1	23	5	5	3	2	6	2	2	4	8	2	6	7	5	7	2	1	5	5	5	4	4	2	5	5	4	4	4	4	2	4	1	1	6	1	1	1	5	4	4	5	1	5	5	5	5	5
1	1	1	4	5	2	3	1	3	2	5	3	1	2	6	6	5	2	2	1	1	4	5	4	5	4	5	4	5	4	5	2	1	2	7	6	7	6	7	1	5	1	3	3	1	5	4	1	4	5
1	1	1	4	5	2	3	1	3	2	5	3	1	2	5	5	7	2	2	1	1	4	5	4	5	4	5	4	5	4	5	2	1	2	7	6	7	6	7	1	5	1	3	3	1	5	4	1	4	5
1	1	1	26	3	3	5	2	9	2	3	3	4	2	6	6	2	6	2	1	1	5	5	4	4	4	5	4	3	4	4	1	4	1	6	5	7	3	3	2	5	1	1	2	1	5	5	1	5	2
1	1	1	11	2	6	4	2	6	2	2	3	1	4	6	6	6	2	2	1	1	1	5	4	4	3	4	4	4	4	4	1	2	1	6	4	7	4	4	2	4	1	2	2	1	5	5	2	4	5
1	1	1	23	2	5	4	1	6	2	3	2	1	3	4	4	4	7	2	1	5	4	4	2	1	2	3	3	1	5	4	3	4	4	1	1	2	1	1	3	4	5	2	2	5	3	3	5	4	3
1	1	1	23	2	3	4	2	6	2	3	2	8	3	4	4	4	2	2	1	5	4	4	2	2	3	3	3	2	4	4	3	4	3	1	1	3	1	1	3	4	3	2	2	4	3	3	5	4	3
1	1	1	2	1	6	2	2	7	3	6	6	1	1	1	1	1	7	1	1	5	4	4	4	4	5	5	5	5	5	5	1	3	5	4	6	3	7	7	2	4	1	1	1	1	3	1	1	3	3
1	1	1	3	4	3	3	2	7	1	3	1	8	2	5	5	5	2	1	1	5	4	2	1	1	1	2	2	1	3	3	4	1	2	3	3	6	2	2	3	5	2	2	2	1	4	3	5	2	5
1	1	1	27	1	3	5	1	6	4	2	3	2	2	7	7	7	7	1	1	5	3	3	1	3	1	1	1	1	3	4	2	1	2	1	1	1	1	1	3	3	1	4	3	3	3	3	3	3	3
1	1	1	23	4	5	4	1	6	2	3	3	2	2	6	6	6	2	2	1	4	1	2	3	1	1	1	3	2	1	2	5	4	3	7	6	7	7	6	1	5	1	2	1	2	5	4	3	5	4
1	1	1	4	5	2	3	1	3	2	5	4	1	2	6	6	7	2	2	1	1	4	5	4	5	4	5	4	5	4	5	2	1	2	7	6	7	6	7	2	5	2	3	3	2	5	4	1	4	5
1	1	1	7	1	3	4	2	6	2	5	4	1	1	4	6	4	2	2	1	3	5	5	5	4	5	5	4	5	5	5	2	1	1	3	2	4	3	2	2	4	1	2	4	2	5	4	1	4	5
1	1	1	20	5	5	4	2	6	4	2	2	2	3	4	4	4	6	2	1	5	1	1	3	2	2	1	4	1	3	2	3	5	2	4	2	5	2	2	2	4	1	2	2	1	4	4	4	3	5
1	1	1	20	4	4	4	2	6	3	4	1	8	3	4	4	4	7	2	1	5	1	1	2	1	1	3	4	1	4	4	3	3	3	1	1	5	1	1	1	5	1	2	1	1	4	5	4	4	2
1	1	1	3	4	3	4	2	6	4	3	1	6	2	7	7	7	6	2	1	5	4	2	4	2	2	2	3	2	4	4	2	4	3	3	4	7	4	3	3	4	1	1	1	1	5	5	5	4	1
1	1	1	22	1	3	5	1	6	4	3	3	2	3	2	2	1	7	2	1	1	5	5	3	3	3	4	4	4	4	4	5	4	5	1	1	1	1	1	3	5	1	4	3	1	4	4	3	4	3
1	1	1	7	4	2	2	1	7	3	4	3	2	2	6	4	3	6	2	1	5	5	5	5	4	2	4	3	2	5	4	2	3	1	5	4	7	2	5	2	5	1	2	2	1	2	5	4	1	4
1	1	1	27	4	3	3	2	6	4	1	1	5	3	5	4	5	7	1	1	1	1	2	4	4	2	4	4	4	4	4	4	4	2	1	1	1	1	2	1	4	1	3	2	1	5	5	1	5	4
1	1	1	8	4	3	3	2	6	2	2	1	8	2	4	4	4	7	2	1	4	1	1	2	2	1	2	2	4	2	2	4	2	2	1	1	1	1	1	2	4	1	2	3	1	4	5	4	3	4
1	1	1	27	1	3	3	2	6	4	2	2	2	3	4	4	4	7	1	1	5	5	2	2	4	2	5	5	2	5	4	3	2	2	1	1	2	1	1	3	5	2	3	2	4	5	4	4	4	4
1	1	1	23	4	3	3	1	6	4	3	2	2	2	1	1	1	2	2	1	5	5	4	3	3	3	4	3	2	4	4	4	2	4	6	4	7	4	4	1	5	2	2	2	1	4	4	2	4	4
1	1	1	7	1	3	3	2	6	2	5	4	1	1	6	6	6	2	2	1	3	5	5	4	5	5	5	5	5	5	5	2	2	1	3	2	2	2	2	2	4	1	1	1	1	4	5	2	4	5
1	1	1	4	5	2	3	1	3	2	5	3	1	2	6	6	7	2	2	1	1	4	5	4	5	4	5	4	5	4	5	2	1	2	7	6	7	6	7	1	5	1	3	3	1	5	4	1	4	5
1	1	1	4	5	2	3	1	3	2	5	4	1	2	6	6	7	2	2	1	1	4	5	4	5	4	5	4	5	4	5	2	1	2	7	6	7	6	7	1	5	1	3	3	1	5	4	1	4	5
1	1	1	4	5	2	3	1	3	2	5	4	1	2	6	6	7	2	2	1	1	4	5	4	5	4	5	4	5	4	5	2	1	2	7	6	7	6	7	1	5	1	3	3	1	5	4	1	4	5
1	1	1	4	5	2	3	1	3	2	5	4	1	2	6	6	7	2	2	1	1	4	5	4	5	4	5	4	5	4	5	2	1	2	7	6	7	6	7	1	5	1	3	3	1	5	4	1	4	5
1	1	1	3	4	4	3	2	6	4	5	3	5	2	6	7	6	2	1	1	1	4	2	5	4	3	4	4	4	4	5	4	5	3	5	4	5	4	2	2	5	1	1	2	1	4	5	1	4	5
1	1	1	4	5	2	3	1	3	2	5	3	1	2	6	6	7	2	2	1	1	4	5	4	5	4	5	4	5	4	5	2	1	2	7	6	7	6	7	1	5	1	3	3	1	5	4	1	4	5
1	1	1	4	5	2	3	1	3	2	5	4	1	2	6	6	7	2	2	1	5	4	5	4	5	4	5	4	5	4	5	2	1	2	7	6	7	6	7	1	5	1	3	3	1	5	4	1	4	5
1	1	1	4	5	2	3	1	3	2	5	4	1	2	6	6	7	2	2	1	5	4	5	4	5	4	5	4	5	4	5	2	1	2	7	6	7	6	7	1	5	1	3	3	1	5	4	1	4	5
1	1	1	2	5	2	3	1	4	2	4	3	1	1	3	3	2	2	2	1	4	4	5	4	5	4	5	4	5	4	5	2	1	2	7	6	7	6	7	1	5	1	3	3	1	5	4	1	4	5
1	1	1	19	1	2	2	3	2	1	4	3	1	1	2	2	1	6	1	1	1	5	5	3	4	4	4	4	4	5	4	4	2	3	2	1	1	1	1	2	5	2	4	3	3	4	5	4	4	4
1	1	1	17	1	2	4	1	6	2	3	4	1	1	3	6	4	2	1	1	1	3	3	2	1	1	1	1	3	2	1	3	2	3	4	5	7	4	3	3	4	2	2	2	1	5	5	5	4	5
1	1	1	19	1	2	3	1	6	2	3	3	1	1	2	1	3	7	2	1	1	1	2	4	4	5	4	5	4	5	5	2	5	4	2	2	3	3	2	3	5	2	1	1	2	4	4	4	4	2
1	1	1	19	1	2	4	2	6	2	5	4	1	1	2	1	2	2	2	1	1	4	5	4	5	4	5	5	4	5	5	2	1	2	5	6	5	5	4	1	5	1	1	1	2	3	4	3	4	5
1	1	1	19	1	2	4	2	6	2	5	4	1	1	2	2	1	2	2	1	1	4	5	4	4	5	3	5	4	4	5	2	2	1	5	4	6	5	5	2	5	2	2	1	2	4	4	1	4	5
1	1	1	3	1	3	4	1	6	2	5	4	1	2	3	3	2	2	2	1	1	4	5	5	3	3	4	4	4	3	5	1	4	2	4	5	6	4	3	1	4	1	1	1	1	4	5	4	4	5
1	1	1	19	1	2	4	1	6	2	5	3	1	1	1	1	1	7	2	1	1	5	5	5	4	4	5	5	2	5	5	2	5	4	2	3	3	2	3	2	5	2	1	1	1	5	5	4	5	2
1	1	1	19	1	2	4	1	6	2	3	3	1	1	1	1	1	7	2	1	1	5	5	5	4	5	5	5	4	5	5	2	5	4	3	3	3	3	2	1	5	1	1	1	1	5	5	4	5	1
1	1	1	20	4	3	4	2	6	2	5	4	1	1	5	5	5	2	2	1	5	2	2	4	5	4	5	4	5	4	5	2	5	1	4	6	4	5	4	2	5	2	2	1	1	5	5	5	4	2
1	1	1	8	3	3	4	2	6	2	4	3	1	1	5	5	5	2	1	1	1	2	1	4	5	4	4	5	3	5	4	2	5	3	5	4	5	3	4	2	5	2	2	1	2	4	5	5	4	2
1	1	1	14	3	2	3	2	4	4	5	4	3	2	2	1	1	7	2	1	5	4	3	4	4	5	5	4	3	4	5	3	3	4	5	4	5	6	5	1	4	2	1	2	1	5	4	4	4	3
1	1	1	15	1	2	5	1	6	2	6	4	1	1	3	2	2	2	2	1	1	4	5	4	3	4	5	4	5	4	5	4	3	4	5	4	5	4	6	2	4	2	2	2	1	5	4	4	3	3
1	1	1	15	1	2	4	1	1	2	4	5	1	2	3	2	2	1	2	1	5	4	3	4	5	5	4	5	4	5	5	2	3	3	4	5	5	4	4	2	5	2	2	2	2	4	5	4	4	4
1	1	1	3	4	2	3	1	6	2	5	3	1	2	2	2	2	2	2	1		4	5	3	4	5	5	3	4	3	5	2	3	2	6	4	7	5	4	2	5	1	1	1	1	4	5	3	4	5
1	1	1	15	1	2	4	2	6	2	3	3	1	1	2	2	2	7	2	1	3	4	5	5	5	5	5	5	5	2	5	4	4	5	3	3	2	2	2	1	5	1	1	1	1	5	5	4	5	2
1	1	1	3	4	2	3	1	6	2	4	3	1	1	3	4	3	2	2	1	1	4	4	4	3	4	5	5	3	5	5	3	4	2	6	4	7	5	3	2	4	2	1	1	2	5	5	2	4	3
1	1	1	3	3	2	4	2	4	2	5	3	1	3	2	3	3	6	1	2	1	1	3	4	4	5	4	5	2	5	5	2	4	3	4	6	4	3	4	3	5	2	2	1	2	4	5	4	4	1
1	1	1	13	3	2	3	2	4	2	5	3	1	3	2	1	2	6	1	2	1	1	2	4	5	5	4	5	2	4	5	2	5	3	3	6	4	5	4	2	5	4	1	2	1	5	5	5	4	2
1	1	1	15	1	3	4	2	6	2	5	3	1	1	2	2	2	7	2	1	3	2	5	5	5	5	5	5	5	1	5	4	5	4	2	1	1	1	1	2	5	1	2	2	2	5	5	4	5	4
1	1	1	27	1	4	5	2	6	3	3	4	2	2	4	4	4	7	2	1	1	4	4	3	4	3	4	4	4	3	3	2	2	3	1	1	1	1	1	3	4	2	1	1	1	5	5	5	4	4
1	1	1	17	2	2	4	2	6	2	3	4	1	2	5	5	5	2	1	1	1	3	3	2	1	1	1	1	2	2	1	2	3	4	5	7	5	3	3	3	3	2	2	2	2	5	4	1	4	4
1	1	1	4	5	2	3	1	4	2	4	3	1	1	2	2	1	2	2	1	4	4	5	4	5	4	5	4	5	4	5	2	1	2	7	6	7	6	7	1	5	1	3	3	1	5	4	1	4	5
1	1	1	27	4	3	3	2	6	2	3	3	4	3	6	3	3	2	2	1	5	5	4	2	4	3	2	5	4	2	2	2	2	1	3	4	6	2	2	1	2	1	1	2	1	2	5	4	3	2
1	1	1	27	2	2	3	2	6	2	4	3	4	2	3	3	3	2	1	1	4	2	2	3	3	3	2	3	3	2	3	3	3	5	7	6	5	4	5	2	4	2	2	2	2	4	3	3	3	4
1	1	1	4	5	3	2	1	6	3	5	5	2	1	1	1	1	7	2	1	5	5	4	4	5	5	5	4	3	3	4	3	2	2	7	4	6	3	3	1	5	1	1	1	1	4	5	4	2	4
1	1	1	11	1	3	4	1	4	2	6	3	1	3	2	2	1	7	1	2	5	1	1	1	1	2	5	4	1	5	5	4	2	3	1	1	1	1	1	4	5	2	4	3	1	5	5	4	5	5
1	1	1	2	4	4	4	2	6	6	2	1	8	3	4	4	4	7	2	1	4	1	1	1	3	3	3	3	3	2	2	4	4	4	1	1	1	1	1	3	3	1	3	3	1	4	4	5	3	3
1	1	1	5	1	2	3	1	6	2	2	5	5	1	1	2	2	3	2	1	1	5	5	4	5	5	5	5	4	5	5	2	1	1	7	6	5	6	7	1	5	1	2	2	1	5	4	1	5	5
1	1	1	5	1	3	3	1	6	2	3	4	5	1	1	2	2	3	2	1	1	5	5	4	5	4	5	5	5	5	4	1	1	1	7	6	5	6	7	1	5	1	2	2	1	5	4	1	5	5
1	1	1	5	1	2	4	1	6	2	4	5	5	1	1	3	1	3	2	1	1	5	5	5	4	4	5	5	5	5	5	1	1	1	7	7	6	7	7	1	5	1	3	3	2	5	5	1	5	4
1	1	1	5	1	3	3	1	6	2	5	4	5	1	3	2	2	3	2	1	1	5	4	4	5	5	5	5	5	5	4	2	1	1	7	7	7	6	7	2	5	1	4	3	1	5	5	1	5	4
1	1	1	5	2	2	2	1	6	2	3	4	5	1	3	2	1	3	2	1	4	5	5	5	4	5	5	5	4	5	5	1	1	2	6	7	7	7	7	1	5	1	3	3	1	5	4	1	4	5
1	1	1	5	2	3	3	1	6	2	3	3	5	1	2	3	2	3	2	1	1	5	5	5	5	4	5	5	5	5	4	1	1	1	5	6	7	7	7	1	5	1	3	2	2	4	5	1	5	5
1	1	1	27	4	2	4	2	3	2	5	3	1	1	2	2	2	2	2	1	1	4	4	3	3	5	4	4	4	4	4	3	1	2	5	6	6	7	7	2	4	2	2	2	2	3	4	2	5	5
1	1	1	22	4	2	4	1	3	2	5	3	1	1	2	2	2	2	2	1	1	4	4	3	3	5	5	4	4	4	4	3	3	1	6	6	7	7	5	2	4	2	2	2	2	4	4	3	5	4
1	1	1	27	4	2	4	1	6	2	4	4	1	1	2	3	3	2	2	1	1	4	4	3	3	5	4	4	4	3	3	1	2	2	6	6	5	5	6	2	4	3	2	2	3	4	4	3	3	3
1	1	1	27	4	2	3	2	1	2	4	4	1	1	2	1	2	2	2	1	1	4	4	3	3	5	5	4	4	4	4	3	3	1	6	6	5	5	5	2	3	2	2	2	2	4	4	1	5	4
1	1	1	27	4	2	3	1	6	2	5	3	1	1	2	2	2	2	2	1	1	4	4	3	3	5	5	4	4	4	4	3	3	1	6	6	7	7	5	2	4	2	2	2	2	4	4	1	4	4
1	1	1	27	4	4	4	2	6	6	2	2	2	2	4	4	4	2	2	1	5	2	2	3	3	3	3	3	3	4	4	4	2	3	6	3	4	3	3	1	5	1	2	1	1	4	4	3	3	3
1	1	1	12	4	3	3	2	6	2	2	2	8	3	4	4	4	2	2	1	5	1	1	2	2	3	2	2	3	3	4	3	3	2	5	3	7	3	2	2	2	1	1	1	1	5	5	5	2	5
1	1	1	9	1	3	4	1	6	2	6	4	1	1	6	6	6	5	1	1	1	5	5	4	4	4	4	4	4	2	4	3	3	4	3	3	6	3	3	2	4	2	2	2	2	4	4	3	4	4
1	1	1	2	4	5	3	2	6	3	2	3	5	3	4	4	4	7	1	1	5	3	3	3	3	3	3	3	3	2	3	1	2	1	1	1	1	1	1	3	2	3	4	4	1	4	4	5	3	3
1	1	1	27	1	3	4	1	6	2	5	4	1	1	7	6	7	5	2	1	1	5	5	5	4	4	4	4	4	5	5	1	1	2	6	7	6	6	7	1	4	2	3	3	2	4	4	2	5	4
[truncated: 69 more columns]
